# Supplementary material for: Effect of the antirheumatic medication methotrexate (MTX) on biomechanical compressed human periodontal ligament fibroblasts (hPDLFs)
Source: BMC Oral Health. 2024 Mar 13;24:329. doi: 10.1186/s12903-024-04092-1 (PMC10936030; doi:10.1186/s12903-024-04092-1)
Supplement: Supplementary file 1 — Additional file 1. The viability of hPDFLs seems not to be influenced by 24 h of pressure or/and MTX treatment. Cell visualization over 24 h: sequence of 13 images for each treatment – control, pressure, MTX and MTX + pressure. [file 12903_2024_4092_MOESM1_ESM.zip]

Archive with 4 entries (4 files):
- Fig.2_control.mp4
- Fig.2_MTX.mp4
- Fig.2_MTX+pressure.mp4
- Fig.2_pressure.mp4
